# Supplementary material for: Interracial contact differentially shapes brain networks involved in social and non-social judgments from faces: a combination of univariate and multivariate approaches
Source: Soc Cogn Affect Neurosci. 2021 Jul 28;17(2):218–30. doi: 10.1093/scan/nsab090 (PMC8847903; doi:10.1093/scan/nsab090)
Supplement: nsab090_Supp [file nsab090_supp.zip]

Archive with 1 entries (1 files):
- scan-21-017-File009.docx
